# Supplementary material for: EvalDNA: a machine learning-based tool for the comprehensive evaluation of mammalian genome assembly quality
Source: BMC Bioinformatics. 2021 Nov 27;22:570. doi: 10.1186/s12859-021-04480-2 (PMC8627028; doi:10.1186/s12859-021-04480-2)
Supplement: Supplementary file 2 — Additional file 2: A text file in comma-separated value (CSV) format, containing the full training data set used to create the mammalian model. [file 12859_2021_4480_MOESM2_ESM.csv]

normN50	gap_perc	norm_contig_number	links	coll_repeat	clip	low_read_cov	prop_pair_perc	error_free_bases	FCD_err_in_contig	FCD_err_over_gap	low_fc_in_contig	low_fc_over_gap	reference-based quality score	source	organism	bld	chr
100	7.421141359	0.004016767	0.099849202	0.138506168	0.013042042	0.027239305	27.09566608	62.65	0.789691218	0.002567116	0.942578617	0.043203545	96.66780888	real	human	grc38	1
100	0.679329463	0.004128929	0.092293548	1.979552063	0.012691091	0.037163256	28.5065911	66.49	0.514273443	0.000474414	0.877408661	0.008242169	99.80094319	real	human	grc38	2
100	0.098548349	0.005042977	0.135417052	1.380924018	0.015529849	0.051100993	25.43102164	65.06	0.806687758	0	1.165289335	0.002004583	96.55442603	real	human	grc38	3
100	0.242824741	0.005257221	0.097699148	1.927512329	0.016032422	0.01265308	25.14411294	66.82	0.550130877	0.000468418	0.723483016	0.00210394	96.93147092	real	human	grc38	4
100	0.150315973	0.005508481	0.196065007	1.377896876	0.017195824	0.113168431	23.60397296	66.26	0.785831597	0.00028589	1.629363428	0.031423679	95.37699868	real	human	grc38	5
100	0.425896098	0.005854596	0.079028849	0.974484623	0.017178556	0.015788089	22.66820774	65.03	0.716365438	0.000294486	0.581761836	0.001703102	94.0446886	real	human	grc38	6
100	0.235862879	0.006275653	0.193336546	2.319166233	0.019470213	0.33291836	22.16728381	63.58	0.701392686	0	1.709720647	0.012466584	92.85707715	real	human	grc38	7
100	0.255273172	0.006889964	0.107273297	1.047955969	0.021004745	0.031910869	20.80361424	64.23	0.736327025	0	1.062581296	0.003186608	91.87941847	real	human	grc38	8
100	11.9976863	0.007225709	0.217537928	2.317589912	0.021311507	0.436354084	20.22815936	53.93	0.690936056	0.000742803	1.799273162	0.01237475	85.88197005	real	human	grc38	9
100	0.399427726	0.007473986	0.17743167	2.058057591	0.022143177	0.194738431	20.22294734	64.62	0.584541905	0.000343056	1.26973448	0.013962152	91.55638422	real	human	grc38	10
100	0.40927813	0.007402658	0.323994333	0.809046806	0.021190847	0.37824693	19.42131851	64.54	0.821722376	0	2.446271104	0.019321676	90.76364088	real	human	grc38	11
100	0.103162394	0.007503265	0.240323585	2.083685283	0.022411503	0.642525616	19.97424743	62.02	0.35952796	0	1.861597635	0.137235472	90.23152542	real	human	grc38	12
100	14.32369716	0.008743985	0.107641956	0.017296477	0.023314962	0.02504802	18.16280193	55.46	2.663518471	0.286319175	0.141436585	0	84.57886716	real	human	grc38	13
100	15.39143941	0.009341977	0.139414066	0.026179958	0.023887436	0.047168578	17.98693703	48.58	6.236947039	0.120948714	0.280448966	0.001549834	80.62049682	real	human	grc38	14
100	17.01114005	0.009804769	0.18762307	0.091645171	0.024857049	0.055832274	17.23848841	51.51	2.818195403	0.43933501	0.408003872	0	81.40039266	real	human	grc38	15
100	9.444938359	0.011069497	0.305986345	4.158415787	0.028210612	0.08867663	18.13678385	54.86	1.23452007	0	2.018795009	0.014795489	84.84574072	real	human	grc38	16
100	0.405038872	0.012010938	0.484744661	2.390168345	0.034865352	0.615161833	16.48420917	59.19	1.472006568	0.031342544	4.396420255	0.054136903	85.730063	real	human	grc38	17
100	0.352953099	0.012441945	0.617429038	1.028386484	0.0356188	1.191027591	16.92197088	62.32	1.838546228	0	5.962873111	0.077344108	87.45566706	real	human	grc38	18
100	0.301714761	0.017059718	0.307810198	1.635172266	0.042652707	0.092139537	13.97023479	49.97	1.89971049	0.001252183	3.135700708	0.002019871	79.29030864	real	human	grc38	19
100	0.775725753	0.015517308	0.296880244	1.663978371	0.035683602	0.093541437	15.51041111	61.09	2.798520152	0.013414713	2.446603119	0.072112035	85.81606507	real	human	grc38	20
100	14.17547294	0.0214087	0.201571471	2.092424225	0.040952702	0.043474647	16.23024597	49.94	2.768966968	0.157009263	0.253776586	0.000944124	80.16190837	real	human	grc38	21
100	22.94182894	0.019677886	0.200177227	0.360884551	0.035058121	0.04906484	17.18917417	44.67	2.704839508	0.015476657	1.264534381	0.009293865	76.55843972	real	human	grc38	22
100	0.735615494	0.006408576	0.289137024	1.67173035	0.019742901	1.154635136	20.36833813	58.47	0.683741913	0.000359521	2.592894638	0.084249068	88.98097002	real	human	grc38	X
100	1.659671263	0.006994215	0.078300936	1.732469151	0.019257172	0.005696788	21.04151183	64.3	0.366337397	0	0.194842743	0	96.3337	real	human	bld1_NA19420	8
100	3.90443566	0.006255267	0.116900305	2.290565531	0.018088981	0.038494287	22.58830339	62.62	0.404886539	0.000278985	0.270245672	0.000533574	95.58884852	real	human	bld3_NA19420	7
100	2.303227891	0.006886655	0.08742677	1.542087267	0.018996148	0.014714715	21.35604873	63.92	0.382244458	0.000667317	0.213905004	0.000431793	100	real	human	bld3_NA19420	8
100	18.7985934	0.007188665	0.080527423	3.188259801	0.018172944	0.026866197	20.44767452	50.97	0.467758508	0	0.215868414	0	96.59386541	real	human	bld3_NA19420	9
100	2.920986585	0.007463426	0.102681821	2.637161433	0.02079833	0.025850324	20.3996653	62.08	0.580726973	0.000467957	0.280431532	0	97.87752261	real	human	bld3_NA19420	10
100	3.527011505	0.007407161	0.103192862	1.86654973	0.019507499	0.020030444	19.72599036	64.02	0.457988461	0	0.214573599	0.000531093	94.3701988	real	human	bld3_NA19420	11
100	2.309744196	0.007492915	0.111036756	1.982823826	0.020223377	0.007369282	20.05928537	63.26	0.400074447	0	0.215381589	0	93.74214478	real	human	bld3_NA19420	12
100	16.21960814	0.00874372	0.108021663	0.158103942	0.021260355	0.004595699	18.08138014	56.28	1.050509846	0	0.133502612	0	92.70280151	real	human	bld3_NA19420	13
100	17.95175602	0.009330525	0.106362389	0.066175817	0.02172986	0.007689286	17.47977786	37.78	23.22151162	0.000998366	0.092463639	0	92.27409344	real	human	bld3_NA19420	14
100	21.64723816	0.00975086	0.110913109	0.633719128	0.021868254	0.051119859	17.13574352	51.27	0.637162156	0.000545073	0.237678191	0.000994588	83.42716053	real	human	bld3_NA19420	15
100	14.13732049	0.011049909	0.150750588	4.759212215	0.026571715	0.055807563	18.41514192	53.02	0.904615134	0.001003332	0.349033463	0.000821008	90.66368632	real	human	bld3_NA19420	16
100	6.957644313	0.011938184	0.163588941	3.471410334	0.028436755	0.037452472	16.69130365	57.65	1.061215058	0	0.322289196	0	90.86701071	real	human	bld3_NA19420	17
100	7.265129799	0.012425136	0.122716855	1.03007483	0.027842245	0.010638401	17.28488392	62.17	1.197238881	0	0.156436189	0	90.83318152	real	human	bld3_NA19420	18
100	6.271728765	0.016930955	0.360443112	1.969319009	0.039005535	0.031340892	14.16305943	50.75	1.375098343	0.0015204	0.415206287	0	84.52781236	real	human	bld3_NA19420	19
100	6.680350848	0.01526639	0.178348073	2.503278801	0.032760146	0.021186696	15.92439099	59.8	1.645877126	0	0.22522047	0	71.31907784	real	human	bld3_NA19420	20
100	24.05604042	0.02102669	0.202745648	0.086419694	0.034822301	0.030270022	15.96923811	42.19	9.154740959	0	0.147380272	0	80.26838995	real	human	bld3_NA19420	21
100	30.07154508	0.019307651	0.258160673	0.143345795	0.03189624	0.049958547	15.83812946	36.43	11.22331753	0.000924836	0.241642978	0	83.60305275	real	human	bld3_NA19420	22
100	3.809001785	0.006437562	0.151117261	1.363619187	0.01689345	0.010125641	20.30798997	58.69	0.666001194	0	0.242639436	6.89E-05	85.12032751	real	human	bld3_NA19420	X
100	1.608011764	0.005841137	0.071889789	1.112892489	0.016441631	0.008262872	22.58963745	64.51	0.67001634	0	0.20530135	0	87.55123803	real	human	bld3_NA19420	6
100	3.297033213	0.00549598	0.068900348	1.478166795	0.015355767	0.025208959	23.5644041	64.04	0.506695793	0	0.218429465	0.00021874	79.6338143	real	human	bld3_NA19420	5
100	1.72743492	0.005263885	0.092999688	1.688727468	0.014436731	0.01085571	26.1831496	66.68	0.316782177	0	0.180252792	0	85.37431653	real	human	bld3_NA19420	4
100	1.650145439	0.005037904	0.061904762	1.437046112	0.01407792	0.008977042	25.50373364	65.05	0.471580096	0	0.205142964	0	73.61575402	real	human	bld3_NA19420	3
100	2.667156521	0.004132487	0.071248215	1.908086365	0.011859412	0.026017314	29.06570038	65.91	0.35877842	0	0.244398195	0.000425233	68.59357742	real	human	bld3_NA19420	2
100	10.85158546	0.00401628	0.082853052	0.043542905	0.011608657	0.02654681	27.25319563	61.08	0.582433345	0	0.214250885	0.000447815	88.95444188	real	human	bld3_NA19420	1
100	20.47513161	0.007211864	0.080316368	2.416212507	0.018342655	0.040785256	19.91187495	50.41	0.451738915	0	0.221411444	0	65.833	real	human	bld1_NA19420	9
100	8.227273718	0.007438921	0.099406306	1.985374471	0.019934822	0.029502018	20.80430246	59.12	0.523024611	0	0.236071194	0.000654625	76.3841	real	human	bld1_NA19420	10
100	4.038355542	0.007434559	0.107538659	2.8374119	0.019661433	0.022462775	19.58842068	63.31	0.357182956	0	0.224160118	0	91.6825	real	human	bld1_NA19420	11
100	3.393871996	0.007468647	0.094379053	2.019887394	0.020257212	0.012817692	19.90015501	61.13	0.413942297	0	0.226258183	0	95.1179	real	human	bld1_NA19420	12
100	17.50390874	0.008672071	0.107749617	0.284290438	0.021112157	0.010109901	17.75636048	55.5	0.929871501	0	0.147197134	0	94.9772	real	human	bld1_NA19420	13
100	19.17555323	0.009279424	0.099457796	0.055155969	0.0217287	0.011946331	17.01359697	37.51	20.15497325	0.027926427	0.112993692	0	93.5936	real	human	bld1_NA19420	14
100	23.23000826	0.00979735	0.10800403	0.476396155	0.021854949	0.044564227	16.84985802	49.99	0.905186006	0.000367401	0.198709857	0.001692982	87.1955	real	human	bld1_NA19420	15
100	17.99272186	0.010989447	0.146528893	11.08538946	0.025688932	0.083168136	18.2166719	43.19	0.726704669	0	0.355004201	0.004178188	65.472	real	human	bld1_NA19420	16
100	7.469487717	0.012212155	0.167152651	3.330590524	0.028484852	0.043532669	16.88146953	57.66	0.833019186	0	0.339834967	0.001873345	85.0693	real	human	bld1_NA19420	17
100	20.64452724	0.012835915	0.11188297	2.049214054	0.026468941	0.012349434	15.90219714	53.74	0.75884133	0	0.139380068	0	36.081	real	human	bld1_NA19420	18
100	9.427900007	0.0169562	0.281294885	2.833011423	0.038897523	0.008342451	14.2597654	47.06	1.249814393	0	0.374492944	0.000476469	86.1818	real	human	bld1_NA19420	19
100	8.202702717	0.015481536	0.166380062	0.172732136	0.032453943	0.009874123	15.71135194	56.14	3.650950142	0	0.177452456	0.000470639	82.8259	real	human	bld1_NA19420	20
100	28.2883286	0.020905417	0.173414618	0.250979988	0.034600556	0.031855675	14.01120858	43.69	0	0	0.025749203	0.051345796	58.8449	real	human	bld1_NA19420	21
100	34.50623463	0.019353625	0.17419424	0.071103284	0.03136255	0.059510462	15.34847604	37.1	4.771644059	0.020956105	0.240776517	0	60.3592	real	human	bld1_NA19420	22
100	4.453613254	0.00646637	0.103281505	1.543620756	0.016950295	0.029226052	20.30777644	56.65	0.385315456	0.000421607	0.281801809	0.001954137	93.5286	real	human	bld1_NA19420	X
100	11.54275279	0.004028497	0.085367082	0.074354379	0.011802692	0.027290653	26.71814263	60.49	0.602060945	0.000176851	0.215189841	0.000898355	92.139	real	human	bld1_NA19420	1
100	3.771945598	0.004122713	0.070988996	1.592670008	0.011974832	0.022915276	29.19844473	65.34	0.354131155	0.000166145	0.238040091	0.00132504	92.4996	real	human	bld1_NA19420	2
100	2.019692738	0.005045479	0.057920084	1.305669125	0.014109683	0.004231643	25.0815314	64.7	0.627044595	0	0.195060247	0	96.9205	real	human	bld1_NA19420	3
100	2.853746087	0.005255997	0.0889835	1.537304952	0.014611671	0.013779121	25.37065553	66.08	0.278784377	0	0.174568998	0	93.0814	real	human	bld1_NA19420	4
100	3.450879399	0.005530068	0.068309618	1.434674507	0.015500782	0.012227534	23.59811268	63.86	0.474270284	0	0.20089135	0	94.6476	real	human	bld1_NA19420	5
100	2.635162223	0.005829058	0.069378618	1.313562559	0.016210611	0.014221154	22.4615238	64.1	0.493085291	0.000266971	0.223339787	0	95.1491	real	human	bld1_NA19420	6
100	6.552648686	0.006266719	0.10584175	2.023853815	0.018074471	0.051669725	22.3252201	61.12	0.409155336	0	0.29667901	0.000969461	83.4896	real	human	bld1_NA19420	7
13.392923	4.741854863	0.119592547	0.324930559	2.468301676	0.027299789	0.008650528	28.94866619	62.46	0.241677403	0.269372645	0.09728774	0.220708046	49.21117982	real	mouse	bld30_mouse	8
13.26362065	3.620064344	1.849556563	0.273819736	2.625977487	0.027181368	0.024259227	28.87871282	62.46	0.500331924	0.287455078	0.116885652	0.167574567	53.18037982	real	mouse	bld33_mouse	8
23.4886043	2.292041679	3.570041761	0.220799596	3.574960222	0.026196856	0.021500636	29.54967523	63.61	0.588959956	0.103446886	0.127627811	0.080256588	56.88637982	real	mouse	bld34_mouse	8
23.12345973	1.180184696	1.423115205	0.186277874	3.43989873	0.026382184	0.015792626	29.81825627	65.23	0.489082002	0.034356373	0.140375293	0.037769478	60.17817982	real	mouse	bld35_mouse	8
14.46066092	0.200629528	0.055789313	0.125978645	3.596757745	0.025930873	0.002773526	28.43023969	65.83	0.721904149	0	0.142644507	0.004423296	65.51557982	real	mouse	bld36_mouse	8
14.45696035	0.079699696	0.079620076	0.128913661	2.935553982	0.026064428	0.003056615	28.4255627	66.06	0.694586434	0	0.143490505	0.000253988	65.86687982	real	mouse	bld37_mouse	8
20.33412884	0.409174008	0.039642421	0.13196407	2.746533978	0.025961029	0.001863194	28.221577	66.11	0.637262228	0	0.141024742	0.000252919	66.42867822	real	mouse	bld38_mouse	8
16.82364645	4.528452255	0.448839411	0.359046765	3.147400472	0.026651775	0.008100778	28.1837678	59.76	0.378939638	0.439989536	0.09699884	0.241367263	38.96944982	real	mouse	bld30_mouse	7
16.55298301	3.420437858	6.136175928	0.361457816	3.078560964	0.026095793	0.026197321	26.44268337	60.4	0.371567685	0.170481939	0.121955755	0.140195316	47.82884982	real	mouse	bld33_mouse	7
16.02538374	1.852104311	1.804013448	0.167637058	4.519645517	0.024730671	0.023149129	31.11922625	61.7	0.46472456	0.040560355	0.14188744	0.038064684	59.00724982	real	mouse	bld35_mouse	7
25.47503244	0.366009293	0.056056544	0.119616958	2.936044886	0.023595601	0.002624147	28.25660053	63.33	0.559866837	0.002357878	0.12660861	0.001777693	71.34594982	real	mouse	bld37_mouse	7
30.31265888	0.221765044	0.042150504	0.121127905	2.931694735	0.023585315	0.001489318	28.3782382	63.6	0.558942384	0.00101091	0.124107243	0.000446795	72.5317461	real	mouse	bld38_mouse	7
10.92560989	3.677635664	0.123697782	0.314349875	2.326111225	0.027371845	0.008838619	27.85748608	62.98	0.35298399	0.390844583	0.085815749	0.205373778	62.13089065	real	mouse	bld30_mouse	9
10.88878788	2.757630351	1.531942736	0.265014563	2.700195677	0.027310586	0.012086699	26.78327824	63.79	0.443101258	0.276346821	0.100766416	0.154208156	65.05569065	real	mouse	bld33_mouse	9
21.89165151	1.221610873	1.400223741	0.179386676	4.143928589	0.027195457	0.018519801	29.24497113	64.97	0.524185631	0.110369566	0.119380947	0.057346941	70.19369065	real	mouse	bld35_mouse	9
22.01078189	0.078953073	0.074258299	0.117380918	0.198099689	0.026339419	0.002115536	29.28367737	67.52	0.576226247	0.002871321	0.115858623	0.001212886	76.06059065	real	mouse	bld37_mouse	9
33.25635783	0.036208476	0.057755345	0.12631094	0.234150071	0.026329837	0.002110545	29.26811081	67.15	0.580901613	0	0.117084936	0.002134473	76.25089065	real	mouse	bld38_mouse	9
11.57572698	4.380210332	0.1775164	0.317481936	2.315947225	0.024877558	0.024364809	27.3772928	61.66	0.433794095	0.317149434	0.146349299	0.227024358	75.70285411	real	mouse	bld30_mouse	6
11.4965955	3.405886888	2.156212116	0.287017599	2.985770654	0.02460116	0.034485833	27.37326539	62.13	0.525292599	0.224574238	0.161839315	0.16812691	79.76675411	real	mouse	bld33_mouse	6
11.39792531	0.596038207	1.92283185	0.183923573	3.832451963	0.024244489	0.041006742	31.9240152	64.52	0.707450177	0.040407706	0.191119401	0.024055568	90.85595411	real	mouse	bld35_mouse	6
62.82548901	2.05E-06	0.034172371	0.168919495	2.104187635	0.023597389	0.02054853	26.38587898	65.23	0.656766307	0	0.183502896	0	93.55865411	real	mouse	bld37_mouse	6
74.36482585	0.034158194	0.027324916	0.190501113	2.05842209	0.023594381	0.019739519	26.45544671	65.13	0.623283372	0	0.18369516	0	93.55845411	real	mouse	bld38_mouse	6
7.726616148	4.46918858	0.232410764	0.348801391	2.400920762	0.025874837	0.018575089	28.44681515	60.84	0.387135496	0.300289062	0.124114867	0.223974937	47.04912552	real	mouse	bld30_mouse	5
7.617709432	3.302826644	2.13689575	0.294740814	1.647063793	0.025283669	0.032127146	28.52640499	61.78	0.482571921	0.213363631	0.148631919	0.157277556	51.94562552	real	mouse	bld33_mouse	5
12.52503389	1.080228634	0.510034281	0.161918914	1.551313429	0.024300243	0.031884341	29.59421368	64.16	0.667341357	0.035904225	0.173499613	0.027442711	63.09312552	real	mouse	bld35_mouse	5
25.19049099	0.081049698	0.13499958	0.17361891	2.859866879	0.02728409	0.019873288	27.26304582	62.46	0.528651605	0	0.21230844	0.000214649	66.81652552	real	mouse	bld37_mouse	5
24.99084708	0.05962912	0.113524581	0.140017211	2.825481233	0.023712614	0.01364699	27.1936512	65.73	0.641131405	0.000456769	0.164672079	0.000250422	68.88132552	real	mouse	bld38_mouse	5
12.32432041	1.879172414	0.157856	0.177708365	3.713409144	0.023786268	0.011768165	29.99675775	62.75	0.451487234	0.091540694	0.125709941	0.111023413	73.8715612	real	mouse	bld30_mouse	4
19.1957251	0.391144377	5.84527416	0.135871827	1.406793446	0.024289314	0.046935037	29.20341663	62.3	0.591160231	0.001725927	0.167947297	0.002756707	82.5407612	real	mouse	bld33_mouse	4
14.46420308	0.461663944	0.07914239	0.105922197	1.911937036	0.02283192	0.001369163	26.35278278	64.41	0.550749257	0	0.126694436	0	83.6219612	real	mouse	bld35_mouse	4
14.38413944	0.1683066	0.085385478	0.117782042	1.33802985	0.022767709	0.002129382	25.81266937	64.74	0.662186057	0.000806564	0.129668357	0.000167487	84.9234612	real	mouse	bld37_mouse	4
56.06601737	0.716461511	0.058492278	0.157138854	0.01878707	0.022617014	0.009568037	27.25737833	62.91	2.169596214	0.02151216	0.132877557	0.000332756	86.0607612	real	mouse	bld38_mouse	4
8.883189158	3.873513244	0.127404348	0.236362457	2.577082274	0.023158925	0.010079595	29.37562579	60.47	0.436859316	0.353013241	0.101919656	0.202046096	79.55216598	real	mouse	bld30_mouse	3
9.617643485	3.254876651	2.524116632	0.203770931	2.480783451	0.022673097	0.022023232	29.72970336	60.67	0.507992286	0.233576228	0.119269534	0.153414176	83.24046598	real	mouse	bld33_mouse	3
16.42841813	0.940592096	1.586725685	0.140129286	3.970672096	0.022488688	0.01655106	28.92995468	63.84	0.547512291	0.039899854	0.135954686	0.028596323	90.53246598	real	mouse	bld35_mouse	3
51.4157422	0.032508198	0.038341921	0.122677532	2.626598601	0.022033824	0.001534316	30.34975947	63.94	0.585843465	0	0.129636591	0.000218549	94.77586598	real	mouse	bld37_mouse	3
69.66686538	0.153744568	0.025536314	0.144654279	2.607454254	0.022048692	0.001763921	30.25091318	63.83	0.60214053	0	0.128574062	0.000218335	94.66076598	real	mouse	bld38_mouse	3
14.31690109	1.656186091	0.084013157	0.168838441	2.914499872	0.020539537	0.009711361	31.44266621	65.81	0.493771648	0.139045696	0.113268219	0.091214205	88.75726991	real	mouse	bld30_mouse	2
19.58971997	0.111316612	4.720491964	0.134524891	1.310363996	0.020933959	0.041431312	30.50087394	65.3	0.762109196	0.002120194	0.154574362	0.002488059	96.12796991	real	mouse	bld33_mouse	2
20.35068884	0.44633326	0.044633326	0.121363593	3.633368091	0.019774237	0.005969707	33.70249877	67.52	0.566363432	0	0.124755725	0	94.32636991	real	mouse	bld35_mouse	2
65.19179334	0.059392793	0.033613806	0.136863652	3.218584074	0.019651751	0.006347407	33.86728127	67.11	0.678591586	0	0.127355427	0.000820177	96.97456991	real	mouse	bld37_mouse	2
65.24091922	0.031546741	0.039241424	0.137630325	3.176585427	0.019640333	0.003515471	33.85222801	67.17	0.669673961	0	0.125864065	0.000480427	97.24426991	real	mouse	bld38_mouse	2
11.26112571	3.886153858	0.130282427	0.262421117	2.462075216	0.020401186	0.009883225	33.24481368	61.8	0.370689462	0.316941707	0.09296954	0.223965914	57.35204714	real	mouse	bld30_mouse	1
8.462154079	2.85665079	0.108501203	0.214176061	2.80170646	0.020285647	0.01940391	33.10375706	62.04	0.456631423	0.209278328	0.112678408	0.174394808	60.57744714	real	mouse	bld33_mouse	1
11.06997592	0.851925594	1.619982247	0.136234868	3.094006657	0.019884257	0.021526283	34.99055496	63.83	0.572912874	0.036570074	0.145267294	0.029872268	67.99524714	real	mouse	bld35_mouse	1
27.32938628	0.044605624	0.062314313	0.103742427	3.130723553	0.019139322	0.001596285	30.01008317	64.99	0.587821823	0.001687679	0.133636161	0.000918098	71.87624714	real	mouse	bld37_mouse	1
27.27821683	0.034818612	0.067431689	0.100035948	3.11443681	0.019065532	0.001578939	30.01760241	65.02	0.586317497	0.00168683	0.135156965	0.000651494	72.02194714	real	mouse	bld38_mouse	1
12.60449727	4.163962373	0.110159879	0.296282076	3.179247937	0.026985236	0.006840928	28.00447644	60.63	0.345808384	0.344373945	0.09389792	0.208701038	71.24099994	real	mouse	bld30_mouse	10
12.53386033	3.290274152	1.642471189	0.254697225	2.872521773	0.026664347	0.013731841	28.253274	61.26	0.40693084	0.252989837	0.111837428	0.161451007	74.84919994	real	mouse	bld33_mouse	10
28.08425908	0.768770644	2.425455435	0.155851059	3.449727597	0.026329407	0.018864913	31.1104615	63.3	0.68415179	0.042733104	0.143961664	0.028962426	83.05179994	real	mouse	bld35_mouse	10
57.01261784	0.007414633	0.023648628	0.139742894	3.660575818	0.025966982	0.001764976	26.90434169	64.35	0.630167348	0.000480067	0.139969133	0.001460697	86.39289994	real	mouse	bld37_mouse	10
56.96474565	0.007401021	0.023607721	0.144994691	3.740780388	0.025867767	0.00154788	26.92695823	64.31	0.633640687	0.000479237	0.140048873	0.001342492	86.73099994	real	mouse	bld38_mouse	10
27.96965866	0.504936787	0.058546693	0.163405492	2.343127295	0.026595253	0.006604903	31.31967564	67.11	0.551392751	0.029609572	0.127817467	0.028937957	94.66284982	real	mouse	bld30_mouse	11
28.17942853	0.042212311	0.025327387	0.136496041	2.401125745	0.026402956	0.002693145	26.1904805	67.43	0.748255426	0	0.128461349	0	96.76494982	real	mouse	bld33_mouse	11
73.55091629	0.336017026	0.016800851	0.172239807	3.417799697	0.026162286	0.002110187	29.84311559	67.63	0.560810736	0	0.127529382	0	96.85934982	real	mouse	bld35_mouse	11
28.11508075	0.000252645	0.025264465	0.1282719	1.602501438	0.02620683	0.002221589	29.85617503	68.04	0.563074185	0	0.127441541	0.000486762	97.41604982	real	mouse	bld37_mouse	11
73.51901531	8.42E-05	0.016842666	0.175242889	1.564217149	0.02629477	0.002203863	29.89739634	68.04	0.56171134	0	0.127532669	0	97.42254982	real	mouse	bld38_mouse	11
14.10706545	3.553936032	0.270136669	0.315552046	2.886319367	0.029051398	0.016758379	27.47624529	62.15	0.338161585	0.274846952	0.119372494	0.205383109	68.34684529	real	mouse	bld30_mouse	12
28.64979498	2.959757135	2.066550047	0.272430467	2.842638502	0.028377971	0.027166302	28.4001821	63.16	0.546359624	0.263356192	0.137367291	0.134095253	73.18084529	real	mouse	bld33_mouse	12
63.19312593	1.435195814	1.617391529	0.229411503	3.709983873	0.027481891	0.024977515	28.32020277	62.92	0.566444066	0.063782867	0.159535887	0.05351071	82.74564529	real	mouse	bld35_mouse	12
33.34884427	0.311661559	0.025461159	0.14711882	3.25195947	0.026959124	0.013853417	28.53913333	64.48	0.647662288	0.000461696	0.163086361	0.000420958	91.54904529	real	mouse	bld37_mouse	12
67.04289798	0.085455418	0.017090742	0.166328808	3.23650283	0.026835028	0.012441205	28.44095879	64.94	0.640946399	0	0.160684591	0	92.63024529	real	mouse	bld38_mouse	12
17.7291756	3.644195834	0.177366489	0.259182104	2.537239159	0.027918372	0.005316561	29.32093825	61.63	0.30618245	0.27551667	0.081560206	0.180432269	48.21664925	real	mouse	bld30_mouse	13
13.51906657	2.977516229	1.790644642	0.235577209	2.833842764	0.027665023	0.017240851	29.41646939	61.75	0.375536615	0.20645958	0.097853925	0.158079856	50.79544925	real	mouse	bld33_mouse	13
16.65110259	1.66300968	1.807563753	0.192719161	3.59802484	0.027385888	0.017090559	29.71356756	63.03	0.526410132	0.077094756	0.116548943	0.053805724	57.02374925	real	mouse	bld35_mouse	13
24.51493345	0.080354023	0.059931187	0.124667999	2.530834104	0.026665954	0.003593303	27.90542877	64.38	0.586513139	0.001331329	0.118706559	0.002267111	67.43514925	real	mouse	bld37_mouse	13
24.42723394	0.085650601	0.042654257	0.123362083	2.535887714	0.026551422	0.003034424	27.97017764	64.41	0.581931176	0	0.117950111	0	68.49624925	real	mouse	bld38_mouse	13
23.62855885	3.378469881	0.159634538	0.348883056	3.226305352	0.040909898	0.03383188	25.85239035	58.17	0.133433189	0.151498497	0.13017221	0.233105447	68.70757365	real	mouse	bld30_mouse	14
23.11905155	2.562164364	2.306180106	0.304563161	3.782437951	0.040461323	0.059960683	25.7683008	58.05	0.151081673	0.084609933	0.163782137	0.166600705	72.48937365	real	mouse	bld33_mouse	14
57.39141578	1.549275983	1.85543341	0.274668791	3.148619284	0.038823895	0.061812799	26.55191178	57.59	0.994401486	0.127599247	0.190409446	0.066586552	82.24077365	real	mouse	bld35_mouse	14
79.96345152	0.375004615	0.032761867	0.249589731	4.15498201	0.037472204	0.033302438	24.25709117	59.37	0.779556339	0.003045216	0.185785176	0.000849351	93.60687365	real	mouse	bld37_mouse	14
86.51383871	0.25472549	0.016426802	0.30268436	4.018206843	0.037681441	0.041054685	27.88389142	60.4	0.766032698	0.000663643	0.19154226	0	95.31887365	real	mouse	bld38_mouse	14
64.69655539	3.615025034	0.049548271	0.289261817	3.311063235	0.030519753	0.004456372	27.7863797	62.29	0.344292109	0.274923539	0.088484294	0.177823791	76.73393222	real	mouse	bld30_mouse	15
64.11917655	2.572955325	1.905617796	0.264588155	3.229462266	0.030395586	0.01362615	27.63709255	62.81	0.419990304	0.19694167	0.10927834	0.135024808	79.88623222	real	mouse	bld33_mouse	15
63.43695351	0.565558646	1.126642073	0.263941867	1.424951423	0.029812909	0.010224032	20.61037086	63.75	0.636529259	0.042803582	0.140994847	0.030173434	86.24003222	real	mouse	bld35_mouse	15
64.49720706	0	0.029868586	0.138412023	3.682143526	0.029612712	0.00084329	25.10924088	65.49	0.5039388	0	0.128599197	0	88.41933222	real	mouse	bld37_mouse	15
64.60444475	0.053364681	0.029789372	0.137853299	3.70545234	0.029387216	0.001042628	25.12418852	65.15	0.648712235	0.000542167	0.127389285	0	88.86663222	real	mouse	bld38_mouse	15
65.34784051	4.672837076	0.041737691	0.348448155	2.796888568	0.03183438	0.009129076	27.90309186	61.45	0.377834619	0.35852259	0.080106106	0.1942253	75.0390257	real	mouse	bld30_mouse	16
24.45873698	2.869754809	1.904677496	0.261784465	4.038864489	0.031875399	0.019783802	28.09995698	61.72	0.469320816	0.196409515	0.101867121	0.145738883	79.2437257	real	mouse	bld33_mouse	16
64.11637752	1.383815368	1.5677168	0.24479279	4.789273748	0.031830839	0.019718164	28.38314846	62.91	0.966274626	0.12552564	0.120278946	0.048477516	84.9017257	real	mouse	bld35_mouse	16
65.33676408	0.287795919	0.031485107	0.205438225	1.460657092	0.031005484	0.001070494	26.95282136	64.84	0.882553791	0.001315028	0.119116556	0.000287564	89.7060257	real	mouse	bld37_mouse	16
65.48515823	0.052603473	0.021037182	0.199771183	1.540574918	0.031202348	0.001092882	25.99420053	65.1	0.844612348	0	0.119898263	0	89.9735257	real	mouse	bld38_mouse	16
13.26616113	4.012979403	0.26793237	0.379766225	4.066774641	0.034681613	0.013464718	22.79633561	58.95	0.328061976	0.292124431	0.12421568	0.224545188	73.04127057	real	mouse	bld30_mouse	17
13.09161083	3.09201275	2.130477484	0.34001096	3.404764637	0.034545748	0.028400479	28.79351329	59.79	0.49348261	0.236373717	0.141010013	0.177183975	77.92397057	real	mouse	bld33_mouse	17
13.05077173	2.105525923	1.570047164	0.278616863	3.880605982	0.034320795	0.030201602	29.0420248	60.2	0.659650955	0.131355161	0.1590545	0.08135134	82.79887057	real	mouse	bld35_mouse	17
87.88523156	0.290679065	0.06472744	0.293619849	4.262452939	0.033576281	0.063455546	25.0085594	62.81	0.669672249	0	0.204828904	0.00181129	93.58337057	real	mouse	bld37_mouse	17
88.51354319	0.072797091	0.0326889	0.298573878	4.296644318	0.033179234	0.049415811	25.04930037	63.23	0.647376431	0	0.187257276	0.001829489	94.40717057	real	mouse	bld38_mouse	17
83.90506126	3.601362555	0.068188877	0.382982825	2.303723689	0.032736343	0.00629156	27.04156591	61.96	0.430232034	0.421931175	0.082800616	0.191491412	81.57418765	real	mouse	bld30_mouse	18
82.63326204	1.33942477	3.331863475	0.288874799	2.589458326	0.03280432	0.023730024	27.34297882	63.16	0.601584721	0.14870062	0.12780827	0.074318445	88.71958765	real	mouse	bld33_mouse	18
83.08266158	0.413218365	1.126267036	0.247431858	4.715160872	0.032540107	0.016583156	24.07178272	64.31	0.600405073	0.033005255	0.137972217	0.018797397	92.11768765	real	mouse	bld35_mouse	18
84.06196498	0.001073047	0.045661563	0.23505317	2.768300752	0.032037294	0.003639227	24.41966046	65.28	0.56371026	0.000729443	0.128030457	0.006598096	93.85038765	real	mouse	bld37_mouse	18
83.9750776	0.057146848	0.03428468	0.23435636	2.764510908	0.032119031	0.002587351	24.37569415	65.08	0.697871524	0.000762263	0.126024771	0	94.00288765	real	mouse	bld38_mouse	18
37.99100178	4.120910614	0.173480471	0.330808175	3.41687829	0.041668274	0.004156592	27.04169014	63.06	0.471400218	0.474189784	0.07310814	0.171145424	66.20714694	real	mouse	bld30_mouse	19
37.41524213	1.718466542	2.272461722	0.221322278	3.373156102	0.041214192	0.018465473	26.71298789	65.12	0.769934133	0.148928878	0.112590149	0.054091475	74.75444694	real	mouse	bld33_mouse	19
55.83193337	0.989666481	3.131022138	0.218853315	1.330301158	0.04110707	0.016423323	26.80078559	65.6	0.842754816	0.052893743	0.125841426	0.020100136	77.87404694	real	mouse	bld34_mouse	19
92.56864451	0.637285337	0.661325362	1.192162752	1.387006161	0.040851255	0.010774516	11.83077157	63.61	1.154589297	0.043883177	0.215217317	0.01020815	80.83854694	real	mouse	bld35_mouse	19
93.66726834	0.000172054	0.034410858	0.430839424	1.027084958	0.040403509	0.001665486	11.08493347	65.5	1.003663208	0	0.137510949	0	82.84684694	real	mouse	bld36_mouse	19
93.65677527	0.000343983	0.034398287	0.40907475	1.27921382	0.040607178	0.001432689	10.81798319	65.43	0.878447977	0.001107625	0.134691653	0	82.91884694	real	mouse	bld37_mouse	19
93.66370915	0.000343607	0.034360686	0.402798293	1.310368804	0.040729439	0.001613234	10.93731669	65.37	0.890043125	0.001106414	0.136645575	0	83.14504694	real	mouse	bld38_mouse	19
7.8303882	1.812558667	0.23677748	0.165205736	4.561370666	0.022846321	0.023151425	32.06301977	55.39	0.407048224	0.048648301	0.160110285	0.118876501	15.80967866	real	mouse	bld30_mouse	X
9.770140722	0.725480825	8.038655238	0.138872876	0.39707292	0.021811912	0.049763962	29.96617955	54.74	0.698616817	0.002007861	0.219742469	0.002966132	32.21917866	real	mouse	bld33_mouse	X
11.21629737	0.59302948	0.156058582	0.104822677	3.361057411	0.020103467	0.001432618	29.49731823	56.73	0.752399625	0	0.157852632	0	29.83947866	real	mouse	bld35_mouse	X
21.35927248	0.067607044	0.162805114	0.126011899	0.78532229	0.023110186	0.003064436	27.82009353	56.86	0.575781008	0.001557749	0.122706955	0.003591333	61.25217866	real	mouse	bld37_mouse	X
21.80592882	0.446924223	0.083075628	0.133836348	3.781395668	0.02387367	0.004308604	27.18900249	55.9	0.552631163	0.001057326	0.120474011	0.003193125	63.17027866	real	mouse	bld38_mouse	X
20.32121835	0.429193152	0.042701282	0.563967794	0.810601861	0.306793342	1.564833759	14.60307357	57.07	2.458606615	0	3.646095119	0.443143661	24.14557822	sim	mouse	sim_s_0.05_i_0.5_c_10	8
20.01085967	0.452099094	0.04498024	0.618728394	0.86428902	0.304975025	1.892125293	13.93272503	55.44	2.047692153	0	3.870989582	0.466215692	9.800778218	sim	mouse	sim_s_0.05_i_0.5_c_15	8
20.48099559	0.469123218	0.046674004	0.590572712	0.75804184	0.318332579	1.964239069	13.76403657	54.96	1.293453346	0	3.875715976	0.483183296	4.772178218	sim	mouse	sim_s_0.05_i_1.0_c_15	8
33.23719785	0.03784472	0.062004223	0.496462495	0.202724577	0.306709201	1.625460181	16.12766429	56.52	2.386870262	0.000783025	3.34006029	0.043855587	30.26169065	sim	mouse	sim_s_0.05_i_0.5_c_10	9
33.7252635	0.039990327	0.065519553	0.5528334	0.232474608	0.299471159	2.430087477	15.52662752	53.3	2.342101269	0.00081057	4.0113785	0.045899255	3.054690648	sim	mouse	sim_s_0.05_i_0.5_c_15	9
22.14901169	0.471831601	0.090133175	0.857447542	1.090200078	0.315761093	4.07328286	13.30362654	45.26	2.019080619	0.002494231	8.199510765	0.512697163	14.91177866	sim	mouse	sim_s_0.05_i_0.5_c_10	X
21.92298626	0.494966067	0.09455284	0.938317458	1.534830696	0.312081964	4.577935634	12.50039802	42.69	1.50839716	0.001952946	8.852741739	0.538295336	-8.146521335	sim	mouse	sim_s_0.05_i_0.5_c_15	X
30.99238103	0.23137475	0.045173617	0.918930004	0.84199331	0.307819804	3.018077224	15.13851121	50.1	3.717460437	0.000550365	5.351464708	0.241583988	18.0986461	sim	mouse	sim_s_0.05_i_0.5_c_10	7
31.16673349	0.242955453	0.047434634	0.96221946	0.997714797	0.302765783	3.599791462	14.14248537	46.95	5.653888211	0.001294966	5.846635685	0.253285926	-9.382853898	sim	mouse	sim_s_0.05_i_0.5_c_15	7
74.51783444	0.035961144	0.029511423	0.707683182	0.477455719	0.303997167	1.960587687	17.23755348	54.99	3.341071548	0	4.699778931	0.038181141	51.30245411	sim	mouse	sim_s_0.05_i_0.5_c_10	6
74.68755153	0.037743016	0.030973711	0.742695388	0.510089787	0.301072215	2.412549327	16.33096374	53.18	3.985646813	0	5.013843932	0.039845356	34.60535411	sim	mouse	sim_s_0.05_i_0.5_c_15	6
24.82497452	0.062316901	0.11456234	0.578333604	0.470530442	0.303270858	2.315112279	16.15062672	53.67	3.851497078	0.000474718	4.696452331	0.064370431	19.34552552	sim	mouse	sim_s_0.05_i_0.5_c_10	5
24.84944786	0.066558241	0.122359549	0.652089214	0.546803411	0.300397281	2.727186332	15.13933409	51.73	4.320397133	0.000507027	5.142006324	0.068713299	-0.28557448	sim	mouse	sim_s_0.05_i_0.5_c_15	5
55.68344626	0.746585301	0.048660303	0.834345549	0.027758618	0.297737798	2.500107296	15.60760523	51.97	7.444281207	0.018005703	4.414049798	0.776005321	37.3143612	sim	mouse	sim_s_0.05_i_0.5_c_10	4
56.28631658	0.788438541	0.051388178	0.922541131	0.030935683	0.293635721	3.101342626	15.44862434	49.57	5.811501555	0.016654909	5.037902452	0.820746288	13.1605612	sim	mouse	sim_s_0.05_i_0.5_c_15	4
70.71679992	0.160262564	0.027326643	0.648093699	0.570517458	0.301363003	2.147132918	17.64659818	54.57	3.386287563	0.001454461	5.354607908	0.164645758	55.79906598	sim	mouse	sim_s_0.05_i_0.5_c_10	3
70.96985177	0.169707251	0.028937319	0.704289503	0.556922587	0.29814482	2.592613819	16.66221674	52.82	1.853206708	0.001129279	5.869747887	0.174125256	36.18736598	sim	mouse	sim_s_0.05_i_0.5_c_15	3
66.02178319	0.033444084	0.042655161	0.563316859	0.577124944	0.294036652	1.861051397	23.98919096	58.14	3.329341988	0.000760481	4.240202743	0.036371447	56.24754982	sim	mouse	sim_s_0.05_i_0.5_c_10	2
66.11276369	0.035519644	0.045302367	0.600941074	0.634460942	0.290719526	2.387149976	22.94804438	56.03	3.381716196	0.000798616	4.664913504	0.038281147	37.95994982	sim	mouse	sim_s_0.05_i_0.5_c_15	2
27.14413482	0.03679333	0.06755098	0.490280512	0.691542465	0.293585567	2.184963478	19.961854	56	2.655619304	0.00232488	5.03200481	0.039064169	33.37064714	sim	mouse	sim_s_0.05_i_0.5_c_10	1
27.19936423	0.038956491	0.07151698	0.559935643	0.810235539	0.289347571	2.81109888	18.65882976	53.45	3.263295384	0.004423921	5.682964546	0.041597256	13.76884714	sim	mouse	sim_s_0.05_i_0.5_c_15	1
57.02318787	0.007714569	0.025522393	0.566158139	0.788726167	0.309115313	1.892643678	15.19026023	55.81	3.120841631	0.002109851	4.050645378	0.007493375	43.53569994	sim	mouse	sim_s_0.05_i_0.5_c_10	10
57.13372804	0.008131214	0.026900796	0.616235373	0.902045574	0.306844831	2.302116352	14.31153687	54.11	2.148286838	0.002065981	4.396823081	0.007898074	26.03619994	sim	mouse	sim_s_0.05_i_0.5_c_15	10
73.38864202	8.94E-05	0.018438236	0.547018202	0.384127452	0.303585551	1.139954986	15.26545753	58.73	2.36754414	0	2.046646007	0	53.66534982	sim	mouse	sim_s_0.05_i_0.5_c_10	11
73.23264814	9.47E-05	0.019535363	0.575792135	0.431684644	0.301777408	1.464770331	14.69947292	57.12	2.081708825	0	2.35544615	0	36.97234982	sim	mouse	sim_s_0.05_i_0.5_c_15	11
66.84042675	0.089539329	0.018393831	0.982328053	0.670161752	0.311450781	2.373041457	18.06915971	53.23	4.09715684	0	4.547217092	0.092283689	48.05964529	sim	mouse	sim_s_0.05_i_0.5_c_10	12
66.57073101	0.093933641	0.019296543	1.012565822	0.723556676	0.310087724	2.646031677	17.64121334	51.81	4.91044817	0	4.763565781	0.096812685	34.44104529	sim	mouse	sim_s_0.05_i_0.5_c_15	12
56.59757706	0.09044786	0.037003962	0.779341376	0.624550101	0.316344099	1.801809886	15.94444925	54.39	3.092966942	0.000617041	3.792467644	0.092802237	25.78224925	sim	mouse	sim_s_0.05_i_0.5_c_10	13
57.2286817	0.096234491	0.039371385	0.830851378	0.689048446	0.314040928	2.197963653	13.51777239	52.77	1.6367098	0.000583681	4.130738392	0.098739496	7.794849249	sim	mouse	sim_s_0.05_i_0.5_c_15	13
87.24137809	0.283673007	0.018780695	1.204748714	43.82020764	0.299395265	4.497104073	16.16967599	15.86	5.674052663	0.000745594	7.086320544	0.29388407	14.34877365	sim	mouse	sim_s_0.05_i_0.5_c_15	14
64.19642092	0.056650938	0.032483957	0.468332035	0.915837522	0.319076915	1.320580045	13.21482006	57	2.102983217	0	3.323941463	0.058558829	48.59243222	sim	mouse	sim_s_0.05_i_0.5_c_10	15
64.24311406	0.05970331	0.034234203	0.54460113	0.952846288	0.312674673	2.175142002	12.24900781	53.66	2.386073763	0	4.015781603	0.061788172	23.25523222	sim	mouse	sim_s_0.05_i_0.5_c_15	15
64.49591409	0.055090528	0.022639323	0.584084334	0.388291549	0.32056828	1.640781507	12.45326659	56.78	1.931846221	0	3.596292612	0.058789793	47.8206257	sim	mouse	sim_s_0.05_i_0.5_c_10	16
65.00288178	0.058410885	0.024003816	0.611650833	0.405952533	0.31716842	2.180918296	11.7334081	54.2	2.724895171	0	4.051706092	0.062333109	26.1438257	sim	mouse	sim_s_0.05_i_0.5_c_15	16
88.50722367	0.07494251	0.034671529	1.137687288	1.074163268	0.326286827	1.742208513	12.28858608	52.58	0.993844359	0.015160704	3.293272885	0.077449262	45.62217057	sim	mouse	sim_s_0.05_i_0.5_c_10	17
88.10328419	0.080254075	0.03712659	1.218474884	0.985436229	0.320781163	2.581197709	11.40675064	48.6	0.977140911	0.01787274	4.14371109	0.081742851	10.02417057	sim	mouse	sim_s_0.05_i_0.5_c_15	17
84.37054926	0.06099332	0.037632388	0.605904025	0.796518342	0.327967515	1.08477867	11.35679928	57.76	2.623461641	0.001620702	2.916860045	0.063199832	51.71978765	sim	mouse	sim_s_0.05_i_0.5_c_10	18
84.10626822	0.065170402	0.040209614	0.667554647	0.923734117	0.325286393	1.412548989	11.00561676	56.79	2.983017215	0.000813575	3.03732834	0.067528025	34.34638765	sim	mouse	sim_s_0.05_i_0.5_c_15	18
93.4556149	0.000362215	0.036960678	0.859505774	1.055328989	0.342690163	0.916706119	12.27344199	57.48	2.260138046	0	1.514363973	0	41.75384694	sim	mouse	sim_s_0.05_i_0.5_c_10	19
93.35946353	0.000385897	0.039377217	1.425370595	0.884508769	0.340396353	1.449467483	9.470480945	53.89	1.407158632	0	3.287200233	0	23.51024694	sim	mouse	sim_s_0.05_i_0.5_c_15	19
5.89541089	9.021942547	0.265222145	0.540878057	1.849619276	0.019407358	0.120234645	32.18701752	53.11	0.832419322	0.113210254	0.695023715	2.157344542	1.87386843	real	rat	bld2_rat	1
6.001486751	9.062805747	0.192324689	0.532726814	0.704922506	0.018979118	0.110920306	32.21051271	53.83	0.786396052	0.112955989	0.65130793	2.134354677	3.34680221	real	rat	bld3_rat	1
6.001486751	9.062805747	0.192324689	0.53383638	0.474609622	0.018945091	0.110694324	32.24604184	53.87	0.79342552	0.111172917	0.643762145	2.134828092	3.36496394	real	rat	bld4_rat	1
0.740029503	7.068976306	3.885572382	0.605079195	1.329850702	0.020462509	0.197776677	34.72058967	54.57	1.421874124	0.070996497	1.080460556	1.661840888	41.06210826	real	rat	bld5_rat	1
4.531211923	5.035332051	0.307863726	0.644704152	1.514758536	0.022389478	0.76163398	35.7623857	55.27	1.491992898	0.045740057	1.437808882	1.446654833	55.32749425	real	rat	bld6_rat	1
4.564071352	5.107105987	0.31265085	0.673538335	1.540932415	0.023782667	0.958023655	35.07815166	54.37	1.386596815	0.038297932	1.724915221	2.656430396	45.42432044	sim	rat	default_sim_rat	1
21.69916755	8.193580772	0.224693653	0.522886397	2.06141237	0.031444529	0.049358904	28.45885485	58.77	0.445039034	0.114178529	0.384192891	1.464101145	26.0690845	real	rat	bld2_rat	10
21.77854798	8.216559079	0.207480801	0.521868341	2.011365798	0.031408083	0.048299726	28.47970792	58.88	0.445825725	0.113241217	0.37549244	1.45798834	26.19924284	real	rat	bld3_rat	10
21.77854798	8.216559079	0.207480801	0.515062069	2.87124833	0.031242098	0.046994402	28.48482357	58.86	0.435948737	0.110374374	0.372990041	1.458908472	26.19924284	real	rat	bld4_rat	10
2.693603921	4.433558348	2.940700271	0.488371896	1.787896753	0.034096974	0.112909524	29.66760548	59.34	1.133364598	0.075526985	0.83497887	1.009077238	50.80363891	real	rat	bld5_rat	10
13.20699984	2.636144587	0.27512294	0.557154128	1.121796926	0.036528339	0.66370658	29.66953832	61.29	0.881176177	0.027566431	1.220148939	1.094723941	60.63157113	real	rat	bld6_rat	10
13.32096425	2.673248155	0.279479185	0.597658123	1.08629953	0.038151613	0.786254283	29.01703154	60.63	0.977699328	0.027049979	1.386996594	1.783552315	52.9122741	sim	rat	default_sim_rat	10
13.34962879	2.750770543	0.286225539	1.467093842	0.455509818	0.284886004	2.825910472	13.36868581	50.55	0.738490513	0.026218259	4.449717567	4.427070448	0.943876044	sim	rat	lowest_rat	10
13.38740036	2.620483101	0.276482573	0.90597988	0.723787675	0.089717703	1.17751074	18.10303967	59.15	1.167225588	0.035335365	1.913206787	4.040599272	47.63531422	sim	rat	0.01_cv_1.5_rat	10
13.1987121	2.71806089	0.27797216	1.282628407	0.503217634	0.2105426	1.824231217	14.55301436	55.35	1.727137394	0.044424584	3.143085882	4.300973356	23.20135786	sim	rat	snp_0.1_cv_5_rat	10
20.46765709	3.697921703	0.249975119	1.310551374	1.546013164	0.2263638	2.099530798	12.60602493	51.61	2.123612492	0.035612364	4.925534741	5.669944738	45.27661759	sim	rat	0.01_cv_1.5_rat	11
39.03779329	6.648700883	0.123868301	1.282628407	0.503217634	0.2105426	1.824231217	23.60127631	53.77	1.727137394	0.044424584	3.143085882	4.300973356	19.50542612	real	rat	bld2_rat	11
39.05564769	6.586255294	0.123924954	0.468501668	3.448166777	0.035751223	0.042617792	23.60491204	53.82	0.620567725	0.089273284	0.536413669	2.021131503	28.05355666	real	rat	bld3_rat	11
2.186011354	9.496758771	3.006522324	0.440200875	2.7828927	0.037247709	0.096238673	26.61872806	53.28	1.333990745	0.057212729	0.878453396	1.153301963	47.13360282	real	rat	bld5_rat	11
20.16025133	3.631683468	0.275866942	0.495205438	2.99308129	0.041401007	0.809938722	26.46687147	55.3	1.326798612	0.019734418	1.459243434	1.209640128	61.41930008	real	rat	bld6_rat	11
20.23143358	3.681194805	0.279988251	0.520376083	2.88729484	0.042986036	0.915158397	25.98067974	54.85	1.384028962	0.025911233	1.606381071	2.075316593	54.9643861	sim	rat	default_sim_rat	11
20.55791618	3.700696639	0.277674077	1.489599943	1.376694192	0.30024898	3.596054006	11.53332078	47.24	0.555385178	0.027217844	6.97517861	5.908927507	-2.204751202	sim	rat	lowest_rat	11
20.46765709	3.697921703	0.249975119	1.31170694	1.547088057	0.226531998	2.099492165	12.60617242	51.61	2.148200954	0.034227275	4.925018884	5.666820049	25.24259519	sim	rat	snp_0.1_cv_5_rat	11
9.152743362	10.94420418	0.579748051	0.602494879	3.922929371	0.053879299	0.493326251	26.63047598	50.61	0.688900115	0.281745129	1.024487274	1.673382703	2.792459163	real	rat	bld2_rat	12
9.399402736	10.96326375	0.531581976	0.595561057	1.731536856	0.052135434	0.480656423	26.58758871	51.61	0.635935771	0.264870288	0.937300225	1.686052575	4.508984173	real	rat	bld3_rat	12
9.399402736	10.96326375	0.531581976	0.575360942	3.255097579	0.052129055	0.489484936	26.59752474	51.28	0.804800228	0.351197075	0.950525984	1.652467226	4.508984173	real	rat	bld4_rat	12
4.411639422	7.324947109	5.769568045	0.811982764	1.331328791	0.053697505	0.362211166	26.68360623	51.25	1.128463832	0.075834122	1.256621568	1.708542764	48.75069296	real	rat	bld5_rat	12
20.48976125	5.342259821	0.474272275	0.835485628	1.06229591	0.057574757	1.112566874	26.9472411	52.78	1.300111205	0.326086851	1.605565316	1.381754332	60.9164989	real	rat	bld6_rat	12
20.6007842	5.415670201	0.481399753	0.867058724	1.059757268	0.059884204	1.183802431	25.96057903	51.96	1.668806906	0.405465682	1.701116532	2.552025256	52.71097875	sim	rat	default_sim_rat	12
20.33631318	5.533546964	0.465761724	3.019039144	0.146433461	0.307595118	4.499602513	17.94828704	38.1	3.674801276	2.281811237	6.940258748	7.08613532	-10.65989738	sim	rat	lowest_rat	12
20.14358919	5.363125357	0.462059398	0.241350951	2.662705842	0.327018688	2.675974648	14.39725491	44.93	2.447133955	1.490838498	3.527124639	2.09372975	20.34272566	sim	rat	snp_0.1_cv_5_rat	12
15.02857284	4.614332829	0.309001512	0.795926096	2.583295022	0.093988549	1.520214164	16.35681769	51.67	2.864773328	0.494126084	2.577000219	6.385269937	44.83966284	sim	rat	0.01_cv_1.5_rat	13
11.23809747	7.468828563	0.286008668	0.487699299	3.873839932	0.033378105	0.051696067	24.14815122	51.18	0.643624074	0.09705436	0.574539575	1.827570361	24.00401102	real	rat	bld2_rat	13
11.17021368	7.385391843	0.252251666	0.492963719	3.352168785	0.033220644	0.046539531	24.18050385	51.35	0.79773238	0.135428514	0.559438339	1.686928511	24.41941493	real	rat	bld3_rat	13
11.17021368	7.385391843	0.252251666	0.4953502	3.837157748	0.033074698	0.047207998	24.37631875	52.06	0.787763034	0.131163659	0.538629379	1.672609626	24.41941493	real	rat	bld4_rat	13
2.050321943	6.770194975	3.054205724	0.508134846	3.276489932	0.036106023	0.117097362	27.11900593	53.39	1.1500501	0.063766504	0.912703789	1.33869378	47.46852927	real	rat	bld5_rat	13
15.10633826	4.630366577	0.306862032	0.544367108	3.562524406	0.038672507	0.893655884	27.12918172	54.51	1.293169208	0.201401442	1.217258555	1.263595599	57.98461655	real	rat	bld6_rat	13
14.92301441	5.124515187	0.244919489	0.92960329	1.610704269	0.093255719	1.338747419	17.49862736	52.36	1.922201622	0.086679631	2.267579212	7.129595815	44.03167604	sim	rat	0.01_cv_1.5_rat	14
13.65522612	9.656629116	0.254351012	0.448576953	2.746619925	0.031811418	0.092463609	25.98246127	51.98	0.660506601	0.134631499	0.595917231	2.307129443	13.38898895	real	rat	bld2_rat	14
13.73985149	9.694979668	0.229452061	0.4557368	1.722253046	0.03147641	0.090372342	25.99851591	52.25	0.646850951	0.124504218	0.583444522	2.319395856	13.51457708	real	rat	bld3_rat	14
13.73985149	9.694979668	0.229452061	0.457569769	2.981425061	0.031524948	0.087274739	25.99540958	52.12	0.646357629	0.13083886	0.58764173	2.309173767	13.51457708	real	rat	bld4_rat	14
2.190691939	7.223647223	3.091392105	0.492899395	2.314140369	0.033346977	0.125365964	28.49491029	54.59	1.054820431	0.062497499	0.816890349	1.801027624	47.64906477	real	rat	bld5_rat	14
15.08417975	5.12447031	0.242403937	0.57284985	2.408980027	0.035946772	0.85255629	28.6605951	54.44	1.215748378	0.035400498	1.359480927	1.809463147	58.86247909	real	rat	bld6_rat	14
15.03637976	5.238013183	0.248051795	0.600960398	2.425340596	0.0379723	1.071501364	28.07617849	53.24	1.413299019	0.037539981	1.677871949	2.843875731	47.96641303	sim	rat	default_sim_rat	14
18.3763057	5.317898074	0.231025809	1.392068189	1.320236721	0.290598124	4.087589536	13.25042207	43.49	1.000605121	0.400778952	6.726509559	7.689103542	-12.57334088	sim	rat	lowest_rat	14
15.19905787	5.209626553	0.240324797	1.310714533	1.34285842	0.221623078	2.243072386	14.52836905	49.03	2.580402063	0.1163982	4.535636549	7.435562891	21.62771826	sim	rat	snp_0.1_cv_5_rat	14
25.1886095	4.70988071	0.217808024	0.680371462	3.495766148	0.03962654	1.125865104	27.22009283	52.5	1.536831636	0.03120463	1.905082385	2.519417177	56.62300922	sim	rat	default_sim_rat	15
9.519089459	4.916188457	0.299812547	1.019953402	0.950161483	0.098228584	1.314088388	17.38629731	54.17	1.207844815	0.068896923	2.053810334	7.069301148	41.29913228	sim	rat	0.01_cv_1.5_rat	16
13.41652805	9.520435404	0.186424101	0.336281663	6.438556601	0.033739472	0.076390017	27.44548808	50.07	2.691453001	1.891764886	0.387449596	1.846810359	12.05937808	real	rat	bld2_rat	16
13.41426614	9.515529854	0.186395567	0.339601758	6.43991858	0.033795709	0.076781816	27.46347437	49.91	2.978442169	2.003096666	0.388215914	1.841664948	12.05307503	real	rat	bld3_rat	16
2.587664887	7.364662327	3.590923267	0.563510359	1.795832955	0.037724706	0.115144122	28.94531709	55.57	1.01271596	0.068712261	0.759267928	1.540438265	44.14190226	real	rat	bld5_rat	16
9.653507092	4.929966275	0.297562123	0.645872915	1.899646513	0.040980917	0.826294749	28.95040873	55.55	1.243391986	0.034557983	1.370728737	1.42261255	55.54587556	real	rat	bld6_rat	16
9.619433729	4.991627207	0.301682011	0.681162227	1.862436131	0.042732698	0.97858717	28.35685628	55.05	1.338394366	0.036787328	1.536611738	2.640529906	48.31674032	sim	rat	default_sim_rat	16
9.809804388	5.138948035	0.319042238	1.543861933	0.654890912	0.293895801	3.969328555	12.39714753	44.22	0.879165789	0.265525857	6.39082133	7.691690059	-16.96599955	sim	rat	lowest_rat	16
9.588178026	4.968316874	0.303169009	1.414973978	0.737963896	0.22298642	2.423653201	13.97363445	49.46	3.551075865	0.196336741	4.432387051	7.268533129	14.38152087	sim	rat	snp_0.1_cv_5_rat	16
24.54310569	4.174917886	0.265796231	0.959073649	1.688596812	0.097698942	1.538174973	14.56920607	53.94	1.528890932	0.056560331	2.429100683	6.225104999	44.56055584	sim	rat	0.01_cv_1.5_rat	17
21.4967183	9.401774275	0.205473643	0.32744588	4.992254414	0.033620625	0.088480033	24.91898098	50.81	3.675436504	2.778999176	0.338847612	1.666604939	10.35178405	real	rat	bld2_rat	17
21.49911104	9.399766055	0.205496514	0.325253717	4.989522144	0.033572993	0.089821499	24.90538945	50.77	3.681099125	2.833917142	0.333185883	1.652296775	10.39066499	real	rat	bld3_rat	17
21.49911104	9.399766055	0.205496514	0.324237537	4.999410636	0.033525729	0.092529943	24.9126422	50.74	3.718450172	2.911354393	0.336451222	1.668696424	10.39066499	real	rat	bld4_rat	17
2.365447766	6.425134148	3.380364357	0.485290222	2.595788462	0.038541713	0.109877409	26.29116525	55.06	0.994566576	0.060629726	0.822592763	1.560285007	53.00352724	real	rat	bld5_rat	17
24.73401512	4.189078561	0.263946441	0.578742163	2.662589413	0.041954287	0.808582324	26.34408038	55.15	1.440068684	0.043951481	1.414060062	1.407026989	64.32444424	real	rat	bld6_rat	17
25.81523852	4.385914422	0.284473602	1.57906555	0.836761319	0.294583082	3.953230074	11.75084009	45.01	1.343942192	0.394151213	6.594088601	6.78527027	-9.440938237	sim	rat	lowest_rat	17
25.73062516	4.214876814	0.2684439	1.354600354	1.083683415	0.22367305	2.34215289	11.96509946	50.47	2.864657688	0.101725697	4.455328726	6.468013707	24.81372194	sim	rat	snp_0.1_cv_5_rat	17
59.06483864	4.137434018	0.194430655	0.828670314	1.227825012	0.098060529	1.574859714	15.85663625	53.53	2.206381919	0.612879736	2.167213291	5.810658487	63.24325157	sim	rat	0.01_cv_1.5_rat	18
11.87419197	8.010381346	0.349591925	0.390265254	0.497513291	0.014959151	5.221986531	24.43971922	44.44	1.13309171	0.085165104	4.54485742	3.876588773	46.45398747	real	rat	bld2_rat	18
12.06417968	8.107304751	0.286691925	0.489462243	2.79043787	0.035702319	0.036470653	24.10304808	54	0.716978661	0.121020689	0.447362107	1.768940781	48.12951689	real	rat	bld3_rat	18
12.06417968	8.107304751	0.286691925	0.444088085	0.472194215	0.019350558	3.45405399	24.97216083	44.21	0.02538829	0.000524073	4.09751796	3.948687008	48.12951689	real	rat	bld4_rat	18
2.598131674	6.488748011	3.140988484	0.442966499	2.408281847	0.038418645	0.123260871	27.35083245	55.99	1.283243967	0.057627968	0.834695909	1.164662481	73.98737519	real	rat	bld5_rat	18
59.74887929	4.139981253	0.192548048	0.532777052	2.385575179	0.041598307	0.848552454	27.44356559	56.57	1.700994378	0.263285671	1.104563206	1.257117893	85.11675713	real	rat	bld6_rat	18
60.03767404	4.175937675	0.194456676	0.538133686	2.23144984	0.0432872	1.074053998	26.96266904	55.76	1.873519155	0.285593945	1.378642928	2.086085467	77.44115081	sim	rat	default_sim_rat	18
59.81783475	4.317111037	0.206821818	1.330393511	1.002591879	0.300991442	3.594120357	12.60831012	44.71	3.26215309	1.247073517	5.505287783	6.028062777	18.99173959	sim	rat	lowest_rat	18
60.09809381	4.22217272	0.19850854	1.223722242	1.103127137	0.224200216	2.242640888	13.11078447	49.49	4.735090762	1.070408258	3.952892382	5.908205004	44.36640866	sim	rat	snp_0.1_cv_5_rat	18
23.2403026	3.849074982	0.178262438	0.983588933	2.530201952	0.105473023	1.481877824	16.47759333	55.46	1.546976026	0.15094453	1.970559991	5.770366475	54.62207056	sim	rat	0.01_cv_1.5_rat	19
22.74830348	9.413795834	0.232866901	0.582180559	3.474276025	0.043058753	0.038399752	26.05386673	55.56	0.622190419	0.151155569	0.374938997	1.324077872	23.41685055	real	rat	bld2_rat	19
22.83241035	9.449172638	0.217109639	0.576412731	3.537343969	0.042967668	0.035991768	26.07657446	55.68	0.61084131	0.158745558	0.365938297	1.321546373	23.65081114	real	rat	bld3_rat	19
22.83241035	9.449172638	0.217109639	0.581636723	3.355693344	0.042940946	0.037322817	26.07595778	55.69	0.604802322	0.153149139	0.362676642	1.321591465	23.65081114	real	rat	bld4_rat	19
4.137225409	20.46768711	2.745254896	0.482764054	2.417302628	0.038193359	0.106428042	27.38471405	47.94	0.853768782	0.072986719	0.712924852	1.369167054	16.25433912	real	rat	bld5_rat	19
22.90093471	3.849998859	0.176441813	0.678439624	2.831347339	0.048736437	0.862689789	27.47534088	57.52	1.201057066	0.053336756	1.360768987	1.580666815	64.74130859	real	rat	bld6_rat	19
23.00043153	3.94596707	0.182888564	1.365489244	1.802868906	0.233557009	2.216488019	11.40352694	51.52	3.772989404	0.726637877	3.191769549	5.847642354	36.32923563	sim	rat	snp_0.1_cv_5_rat	19
7.602952693	8.475385572	0.199620103	0.492890658	0.551686688	0.01910628	0.062568096	31.17915617	52.07	1.079561334	0.125909061	0.915943282	2.621853741	12.75242806	real	rat	bld2_rat	2
7.756363254	8.55417333	0.137631835	0.487725551	0.19194518	0.018729781	0.052701906	31.25276586	52.62	1.045603961	0.124971618	0.85024704	2.535296917	13.87168058	real	rat	bld3_rat	2
7.756363254	8.55417333	0.137631835	0.482275713	0.198843976	0.018724811	0.051560326	31.18395619	52.36	1.143916292	0.137516759	0.831099393	2.536177378	13.87182102	real	rat	bld4_rat	2
0.737607291	7.698976261	3.269622791	0.546645481	0.349881694	0.020396488	0.111166044	32.87651557	54.34	1.216996594	0.049866839	0.960313104	1.68543285	44.88007282	real	rat	bld5_rat	2
6.134507213	5.231857731	0.258895124	0.59399434	0.40419007	0.022534382	0.874274577	34.58981574	54.72	1.118518864	0.025815221	1.542991303	1.5909747	55.73844617	real	rat	bld6_rat	2
6.106087229	5.305142769	0.262845417	0.61619156	0.432645462	0.023997787	1.009583915	34.07301512	53.62	1.773525074	0.042843041	1.763343433	2.966597566	47.43534358	sim	rat	default_sim_rat	2
38.79177097	3.658123686	0.410094157	1.054467975	1.838491334	0.117780825	1.732551532	13.88625623	51.25	2.076212219	0.109464829	2.482485369	5.706101814	54.98097491	sim	rat	0.01_cv_1.5_rat	20
12.28327103	10.03717679	0.359661658	0.582009889	3.587488364	0.04918553	0.129925976	23.4813648	50.08	0.68263423	0.128728302	0.664399384	2.332806873	22.99582613	real	rat	bld2_rat	20
12.33375424	10.06271735	0.343082845	0.578614635	3.41840885	0.049022927	0.126268933	23.50194119	50.32	0.6781213	0.128885391	0.620933001	2.306982946	23.86708188	real	rat	bld3_rat	20
12.33375424	10.06271735	0.343082845	0.576272643	4.664092101	0.049163772	0.123260638	23.5007339	50.24	0.654800695	0.135541198	0.623054698	2.302602319	23.86708188	real	rat	bld4_rat	20
2.930998711	6.117726107	3.765458559	0.632924939	1.891535768	0.054909034	0.175533427	24.80743921	53.64	0.921897759	0.065610863	0.904697361	1.371079131	58.7178259	real	rat	bld5_rat	20
38.87092233	3.688112165	0.409202531	0.77163855	1.757791741	0.059302342	1.00571841	25.43206561	53.34	1.410892964	0.047399886	1.765077325	1.55483974	71.68804317	real	rat	bld6_rat	20
38.78086188	3.695892161	0.378896169	1.444796046	1.453999614	0.244490872	2.889859124	9.508889811	47.8	0.803750639	0.249959607	4.403231768	5.644479379	27.32135958	sim	rat	snp_0.1_cv_5_rat	20
38.17929504	3.900631331	0.427028464	2.207444061	0.39776925	0.329182655	2.730672333	14.64362197	43.89	5.2904964	0.897992333	4.809501244	5.816906034	13.22799388	sim	rat	lowest_rat	20
21.16147021	7.668637225	0.197088535	0.524859522	1.978391526	0.024902716	0.111225176	29.74456726	56.02	0.67061287	0.117007985	0.550768549	1.945229061	20.16464601	real	rat	bld2_rat	3
21.23512656	7.690182374	0.186140991	0.510720273	0.245315794	0.024703236	0.109576548	29.71272759	56.34	0.671106913	0.115646489	0.542226381	1.960307202	20.57512203	real	rat	bld3_rat	3
21.23512656	7.690182374	0.186140991	0.518965155	2.651919872	0.024651466	0.108450977	29.79226938	56.08	0.672429095	0.114686118	0.544953346	1.952591076	20.57512203	real	rat	bld4_rat	3
1.455390909	6.003880271	3.211334619	0.531056887	1.960989956	0.027092191	0.178982695	31.0114134	57.11	1.288255846	0.06336565	0.9624218	1.235759242	45.76041024	real	rat	bld5_rat	3
8.46297518	3.974326213	0.377175537	0.608170783	2.097211388	0.029342568	0.859352802	31.61784102	57.89	1.166277424	0.025159297	1.463704542	1.350163446	57.04374505	real	rat	bld6_rat	3
8.398990627	4.033875753	0.383306437	0.610996754	2.060982075	0.030637054	0.962602604	31.12456113	57.28	1.244222421	0.026688426	1.593234374	2.284765526	50.51243205	sim	rat	default_sim_rat	3
12.64969793	7.573779434	0.201975282	0.506238615	2.574764323	0.024486137	0.10248174	28.27702339	53.5	0.912357047	0.115310796	0.727431068	1.808255698	16.23166949	real	rat	bld2_rat	4
12.97951044	7.534646646	0.13793421	0.496224154	1.671568981	0.024135834	0.086277848	28.36270699	54.47	0.68274622	0.093776694	0.647888654	1.72682012	19.26267083	real	rat	bld3_rat	4
12.97951044	7.534646646	0.13793421	0.490313674	1.934742678	0.024134243	0.086131956	28.40762389	53.48	0.854726836	0.109686344	0.670817033	1.741869273	19.26267083	real	rat	bld4_rat	4
1.307876566	5.793249133	2.93704635	0.493916752	2.900771643	0.02673804	0.158608146	30.68691577	56.98	1.12087679	0.069725917	0.856074766	1.103847927	46.52722401	real	rat	bld5_rat	4
8.653005676	3.87679606	0.238323975	0.572150325	3.186958648	0.028421217	0.81607058	31.78379152	56.66	1.223112763	0.028318305	1.42088808	1.164390819	56.82607973	real	rat	bld6_rat	4
8.611419574	3.919091406	0.241209232	0.594188793	3.128542949	0.029659964	0.924524836	31.34208279	56.24	1.309771065	0.026722146	1.552096439	2.341160363	49.31684228	sim	rat	default_sim_rat	4
8.874488202	4.04169994	0.24969426	1.437072921	0.921479244	0.273950605	4.152803433	18.04746363	45.77	4.117081476	0.24503601	7.377750547	6.325767727	-11.91436822	sim	rat	lowest_rat	4
8.693536032	3.938558788	0.244856031	1.387092722	0.945531598	0.201159246	2.728140266	19.50736808	50.97	2.791988146	0.110171302	5.69662843	6.014368085	14.84261493	sim	rat	snp_0.1_cv_5_rat	4
7.725343273	4.347635383	0.261636264	0.873299493	0.917385973	0.082599059	1.455142976	21.34147653	53.83	1.788462628	0.045894998	2.85764711	6.603022458	42.19936048	sim	rat	0.01_cv_1.5_rat	5
10.1790409	8.404597592	0.252884731	0.486521517	1.668631937	0.02521418	0.044889942	27.207376	52.78	0.782905227	0.117186128	0.55928493	2.425165823	17.80952485	real	rat	bld2_rat	5
10.1790409	8.404597592	0.252884731	0.486608271	1.671565197	0.025193641	0.04475485	27.19398491	52.77	0.784366822	0.122893358	0.556213069	2.416915354	17.82857892	real	rat	bld3_rat	5
10.1790409	8.404597592	0.252884731	0.484913368	2.035319192	0.025307439	0.044924972	27.27233736	52.96	0.776271637	0.122960028	0.549931182	2.412011114	17.82857892	real	rat	bld4_rat	5
1.290401438	6.764724811	3.080726974	0.492807037	1.762461814	0.027799783	0.092728719	29.60471833	55.51	1.054633984	0.057704341	0.852864968	1.27046681	43.77428386	real	rat	bld5_rat	5
7.718234265	4.354400005	0.258872775	0.564432393	1.857623862	0.030568273	0.915211331	30.91154589	55.28	1.783622491	0.049667906	1.457175868	1.493389868	55.15277581	real	rat	bld6_rat	5
7.61356911	4.399107473	0.26183979	0.581657892	1.859050291	0.031984603	1.033987875	30.43130283	54.73	1.635885402	0.042348804	1.666168046	2.668507637	48.6770043	sim	rat	default_sim_rat	5
8.018179545	4.494744039	0.258006353	1.471054615	0.665352249	0.269845668	4.23202701	18.14378856	45.32	3.270064845	0.056934786	7.613130611	7.519532413	-26.35379306	sim	rat	lowest_rat	5
7.81376385	4.400561874	0.265822985	1.258311297	0.689775087	0.201812852	2.547975065	19.61934604	50.37	2.420576904	0.045827674	5.523197484	6.959134443	19.6252264	sim	rat	snp_0.1_cv_5_rat	5
10.89682634	4.043709642	0.232080408	0.901031023	1.712085155	0.085122998	1.471579546	20.25704037	55.33	2.660019629	0.225105026	2.465042735	5.92647492	42.89757078	sim	rat	0.01_cv_1.5_rat	6
28.83207592	8.604015494	0.140874194	0.498654397	1.706563401	0.026692306	0.067557226	27.03713727	54.08	0.766965399	0.109594085	0.584849949	1.829424481	21.45315389	real	rat	bld2_rat	6
28.86083825	8.607914009	0.134308274	0.50054142	1.672837763	0.026682353	0.067836423	27.02664431	54.1	0.76648322	0.11125023	0.582576914	1.822264448	21.55696271	real	rat	bld3_rat	6
28.86083825	8.607914009	0.134308274	0.49607567	4.142905938	0.026670937	0.065808368	27.11032459	53.99	0.761794518	0.104185615	0.58098939	1.827081414	21.55696271	real	rat	bld4_rat	6
1.287146747	6.348821585	2.880371916	0.520894784	2.286748423	0.029003025	0.117804481	30.43180886	55.84	1.291272778	0.066853978	0.930476845	1.240414419	47.6650943	real	rat	bld5_rat	6
10.7903935	4.046689356	0.236611971	0.636054216	2.329180523	0.031566741	0.927604106	30.54813144	57.3	1.218157522	0.025561529	1.477860116	1.436574708	57.95602158	real	rat	bld6_rat	6
11.00536978	4.101465804	0.240138081	0.649085	2.361159057	0.03329343	1.044143019	29.9574209	56.6	1.315169719	0.026424108	1.647092691	2.489862777	48.8916212	sim	rat	default_sim_rat	6
10.84346995	4.154298207	0.237146723	1.448582997	1.26748947	0.277530337	4.237048135	17.00181092	45.28	1.836834073	1.148507168	7.240413343	6.152289203	-11.61141029	sim	rat	lowest_rat	6
11.13423626	4.121037255	0.236740659	1.288340576	1.247553642	0.208920846	2.355348829	17.65696631	52.03	3.33688883	0.263784101	4.666625599	6.220704083	22.31837084	sim	rat	snp_0.1_cv_5_rat	6
9.834354566	4.709712273	0.282300917	1.100621798	0.683313009	0.088483123	1.371600973	20.26830524	52.76	1.516595066	0.031397215	2.632167358	6.776392611	39.40854699	sim	rat	0.01_cv_1.5_rat	7
15.49936365	7.565267881	0.200421015	0.527955259	3.310025636	0.028147404	0.05634595	28.27028662	53.6	0.749287788	0.118524151	0.531799196	2.10785339	17.21560682	real	rat	bld2_rat	7
15.61625428	7.584694619	0.167217225	0.520700503	0.28279568	0.028154503	0.050289884	28.35867534	54.28	0.58830573	0.090290334	0.509435636	2.091509849	17.96326615	real	rat	bld3_rat	7
15.61625428	7.584694619	0.167217225	0.516192605	2.470607323	0.027999131	0.04938482	28.40472923	54.62	0.569888146	0.09760121	0.499344077	2.081976377	17.96326615	real	rat	bld4_rat	7
1.35427547	7.203724026	4.088842452	0.608280444	1.406804905	0.03014459	0.108241481	30.46249753	54.32	1.325542818	0.06755924	0.883356449	1.369495437	43.16710301	real	rat	bld5_rat	7
9.697656814	4.741477005	0.280900859	0.649964165	1.511482302	0.032420755	0.794440383	30.91790641	55.33	1.44670999	0.038435459	1.374015588	1.370877035	56.63715028	real	rat	bld6_rat	7
9.825694452	4.813519833	0.285536614	0.671986743	1.49845158	0.034231661	0.946200786	30.42100034	54.46	1.617373401	0.038624747	1.596725622	2.538320215	47.43084354	sim	rat	default_sim_rat	7
10.21591099	4.941590197	0.295342454	1.863301539	0.59363884	0.283218309	3.802790186	15.97732238	44.37	0.554979113	0.010451057	7.140312829	7.548453557	-17.17651744	sim	rat	lowest_rat	7
9.88486543	4.817225162	0.289664668	1.697436732	0.60634434	0.211132236	2.67164726	17.38612508	48.18	2.697905775	0.050775495	5.691143636	7.10127854	13.97512303	sim	rat	snp_0.1_cv_5_rat	7
12.0294115	3.437043909	0.27958135	0.960593456	1.619819282	0.089933392	1.463551152	19.22400565	55.19	1.882842899	0.044256593	2.576660479	5.304279847	43.12167911	sim	rat	0.01_cv_1.5_rat	8
11.84757598	3.346687801	0.268816743	1.369659386	1.182903434	0.190678436	1.982991666	17.12300805	53.54	2.188496092	0.055054416	4.132124026	5.388009713	31.4339466	sim	rat	0.05_c_1.5_rat	8
20.85761807	8.318505205	0.123494302	0.523865147	2.547063042	0.029559905	0.044079748	27.57963565	56.35	0.445943329	0.08524503	0.422254806	1.436909466	19.11093349	real	rat	bld2_rat	8
20.85402899	8.278276846	0.123513118	0.521307958	2.549746143	0.029353664	0.043053585	27.57245894	56.37	0.451551609	0.083258649	0.420034921	1.426916176	20.74782618	real	rat	bld3_rat	8
20.85402899	8.278276846	0.123513118	0.518305817	2.558513259	0.029535074	0.042629781	27.61035102	56.59	0.4425861	0.084896742	0.415339878	1.418860805	19.07989421	real	rat	bld4_rat	8
1.577908907	5.439215747	3.157963415	0.520908332	2.187804568	0.032439386	0.122430766	30.19646871	57.47	0.976832123	0.053216972	0.837812983	1.31172281	48.94736712	real	rat	bld5_rat	8
11.97334303	3.455549187	0.277629548	0.584383937	2.271393133	0.035011337	0.745379811	30.22004505	57.8	1.136364753	0.030211347	1.338031105	1.412414064	58.83305296	real	rat	bld6_rat	8
12.25580118	3.493127635	0.280951005	0.608786659	2.226649858	0.036730168	0.872269346	29.78074401	56.96	1.443139769	0.038557868	1.506988542	2.218041368	52.45249671	sim	rat	default_sim_rat	8
12.86101749	3.62271437	0.261060782	1.615227898	1.126842986	0.277319822	3.912029244	15.94350162	46.6	0.419167327	0.015612983	6.783515775	5.783513624	-6.364236643	sim	rat	lowest_rat	8
11.84459069	3.495860698	0.262737263	1.373786877	1.115139206	0.208347697	2.389876105	17.78057769	52.12	2.486168964	0.058525315	4.705542377	5.452462399	21.02975291	sim	rat	snp_0.1_cv_5_rat	8
12.0514952	4.265955549	0.214657467	0.972518181	2.511406511	0.089984381	1.312851471	19.5376724	53.73	2.522531904	0.057055195	2.34202807	6.213589755	42.47100194	sim	rat	0.01_cv_1.5_rat	9
23.74468963	7.618954549	0.156525093	0.494922778	3.892744276	0.031685896	0.041547847	26.2215902	54.1	0.676054485	0.111734568	0.469077007	1.695065014	15.17691902	real	rat	bld2_rat	9
23.87405829	7.467595099	0.140078381	0.49212074	2.970134431	0.031501001	0.038248402	26.23984596	54.45	0.674323316	0.106685446	0.453881969	1.643229715	16.2086623	real	rat	bld3_rat	9
23.87405829	7.467595099	0.140078381	0.496039433	4.272430003	0.031625321	0.038325445	26.30329388	55.09	0.537384442	0.087199667	0.444882808	1.635490385	16.2086623	real	rat	bld4_rat	9
2.302989036	6.411883142	2.827783632	0.482271491	3.37158786	0.032924305	0.100028518	30.1229165	53.55	2.979183003	1.111881226	0.53566054	1.142606786	48.15256667	real	rat	bld5_rat	9
12.028242	4.282541433	0.212895268	0.607158471	3.176887055	0.035641124	0.849881184	30.34810469	55.05	1.441633407	0.037768439	1.37417181	1.342447958	57.90592561	real	rat	bld6_rat	9
12.03379182	4.367428239	0.217389688	0.644916611	3.070020658	0.037477982	1.108364671	29.7322121	54.04	1.40711245	0.03801644	1.756200157	2.365198138	47.56252355	sim	rat	default_sim_rat	9
12.11881921	4.44981798	0.220396297	1.547230768	2.305464771	0.284127869	3.601538654	16.26828687	45.6	2.902635164	0.073668096	6.535782713	6.899127404	-20.76277168	sim	rat	lowest_rat	9
11.75207869	4.302462165	0.217383774	1.440498617	2.121404058	0.2135057	2.139601573	17.81956268	51.05	2.202586673	0.050823076	4.666998889	6.494754514	25.418558	sim	rat	snp_0.1_cv_5_rat	9
7.352672485	8.426355325	0.395530585	0.955325021	0.798217134	0.086688375	1.811182262	19.05203464	43.63	3.502457231	0.421172268	3.679851442	11.29095671	29.27116568	sim	rat	0.01_cv_1.5_rat	X
11.97884519	8.978738562	0.275248455	0.404076965	1.603710657	0.025899045	0.056712803	25.19182258	44.42	0.754500055	0.181438888	0.9074073	3.318827821	-1.326349855	real	rat	bld2_rat	X
12.11779628	9.033241147	0.241349905	0.398593081	1.035612639	0.025628266	0.04469367	25.22336601	44.62	0.922366313	0.23069771	0.86563052	3.328696032	-0.159110965	real	rat	bld3_rat	X
12.11779628	9.033241147	0.241349905	0.402312345	1.17381764	0.025808969	0.04675814	25.14599107	44.7	0.743267356	0.190136074	0.868140559	3.251200434	-0.159110965	real	rat	bld4_rat	X
1.0035549	11.88811925	4.508675789	0.549103668	2.285115914	0.029484282	0.101701365	26.66229894	45.11	1.569485567	0.04513592	1.052607611	1.529514895	26.05905636	real	rat	bld5_rat	X
7.140024945	8.456976584	0.411612676	0.566604182	2.112016448	0.03206338	1.040775749	28.37560599	46.05	2.040360294	0.262145511	1.38953018	1.608589823	85.11675713	real	rat	bld6_rat	X
7.134597041	8.531344377	0.415718074	0.371309935	0.357145287	0.014273617	9.189708786	27.81351178	51.98	2.935288317	0.277624718	8.625842018	6.051173383	40.87834166	sim	rat	default_sim_rat	X
8.326904416	7.512822531	0.378861831	1.401259	17.22523287	0.245719681	9.491872975	12.74435453	17.27	0.491574489	0.274352795	15.9389919	11.11901066	-79.25374389	sim	rat	lowest_rat	X
10.31342428	8.41896563	0.495195081	1.295786138	1.359725911	0.217956447	3.504597377	13.41578151	40.89	4.019099564	0.480194338	7.496690469	11.66521423	-43.28303563	sim	rat	snp_0.1_cv_5_rat	X
22.79371601	3.897117954	0.178771426	0.710517282	2.840845357	0.050837718	0.952424275	26.73565277	56.84	1.054598646	0.032692418	1.507405541	2.510123095	60.28272572	sim	rat	default_sim_rat	19
38.79371122	3.719000271	0.413120469	0.78710406	1.672083544	0.061607039	1.294586633	24.74010005	52.57	1.373742311	0.039070419	2.149309533	2.405794478	62.31674815	sim	rat	default_sim_rat	20
24.87661358	4.243994566	0.267717261	0.585652702	2.645711366	0.043582139	0.876876653	25.78394417	54.55	1.514688486	0.043061206	1.533417539	2.321156615	57.20011644	sim	rat	default_sim_rat	17
15.09575786	4.710858627	0.312564849	0.555561693	3.478519914	0.04029586	1.006927661	26.5494098	53.97	1.187103435	0.222475622	1.405792557	2.103773977	51.07877608	sim	rat	default_sim_rat	13
12.2001696	4.178749361	0.213435288	1.361135939	2.002288158	0.194968211	1.88047325	17.06856714	52.1	2.342523709	0.042050856	4.243519583	6.40362754	34.91782561	sim	rat	0.05_c_1.5_rat	9
13.28424433	2.556081185	0.265294002	1.261008717	0.444611525	0.188665598	1.591080441	15.40522871	56.58	1.693305294	0.056419191	2.913331394	4.150119653	39.53297113	sim	rat	0.05_c_1.5_rat	10
20.40654789	3.530807367	0.264643	1.315273507	1.589158061	0.203143275	1.951071699	12.92651897	52.62	2.763253349	0.064898182	4.773516866	5.53883024	37.65380008	sim	rat	0.05_c_1.5_rat	11
20.40887513	5.197572082	0.47473227	1.988338259	0.338592348	0.220896723	2.481436971	14.52260143	46.52	2.201020215	1.393760776	3.162125191	6.682266875	33.9683989	sim	rat	0.05_c_1.5_rat	12
15.13281173	4.500974109	0.297754598	1.134044803	1.498372075	0.199245993	2.006880005	14.4091316	51.08	1.352144792	0.489281741	4.386425287	6.516647508	38.04371655	sim	rat	0.05_c_1.5_rat	13
15.18624713	4.966645006	0.241361179	1.312488474	1.283682017	0.198681627	2.132799265	15.222025	50.04	2.801044756	0.172568933	4.388202252	7.241393091	35.67147909	sim	rat	0.05_c_1.5_rat	14
24.72442683	4.531808755	0.206168547	1.503147983	1.572060268	0.201457147	2.30382953	14.41757199	49.55	2.32956295	0.0470136	4.954183567	6.988236175	40.52595856	sim	rat	0.05_c_1.5_rat	15
9.474864761	4.766985197	0.29571984	1.373258316	0.69658013	0.203934973	1.878876812	14.26416511	51.69	2.938479332	0.175763825	3.831643059	7.060439319	32.71357556	sim	rat	0.05_c_1.5_rat	16
25.03589017	4.089336205	0.264908785	1.317500662	1.19602122	0.203606685	1.939771398	12.38889944	52.3	2.881167813	0.190445133	3.876915784	6.364275717	39.82774424	sim	rat	0.05_c_1.5_rat	17
59.98061188	4.017576705	0.19203538	1.211319641	0.816980636	0.202073182	1.926155528	13.5037273	51.79	4.312262903	0.999779114	3.589177401	5.695065619	63.77095713	sim	rat	0.05_c_1.5_rat	18
23.06322609	3.746004045	0.16050914	1.351937991	1.92336337	0.211308678	2.041756517	11.84172157	52.87	2.953405095	0.319645927	3.204762409	5.763733949	42.30040859	sim	rat	0.05_c_1.5_rat	19
39.17349972	3.573732504	0.407988681	1.454272105	1.467604466	0.227011998	2.262607662	9.829835123	49.37	1.622005121	0.248823427	3.734792244	5.579880255	46.85164317	sim	rat	0.05_c_1.5_rat	20
9.590554867	4.617718757	0.267280177	1.635885585	0.561009442	0.19154257	2.121041598	17.92002443	50.16	2.284977552	0.051520653	4.843353941	7.016252005	32.75835028	sim	rat	0.05_c_1.5_rat	7
10.72756982	3.926716187	0.215596825	1.263331371	1.201401856	0.186829472	2.179148956	18.1233934	53.3	3.073492424	0.279177677	4.467205974	6.091370972	36.91142158	sim	rat	0.05_c_1.5_rat	6
7.730802049	4.228741758	0.258068346	1.238849641	0.650133807	0.18206091	2.169834068	19.29726938	51.98	2.313822441	0.060951156	4.939863423	6.8177809	34.23077581	sim	rat	0.05_c_1.5_rat	5
1.649150278	10.24870232	3.464740769	0.522837237	5.699249836	0.033582676	0.184737883	27.75510689	50.7	1.169303755	0.042090928	0.98148426	1.437691127	53.48584424	real	rat	bld5_rat	15
24.9395855	4.664208923	0.215409457	0.659162812	3.606761204	0.037595233	0.930612835	27.81884508	53.54	1.358581165	0.024917489	1.619983234	1.400737693	64.69925856	real	rat	bld6_rat	15
67.34242769	9.401850746	0.225869746	0.640000117	3.744458704	0.033333857	0.145666109	25.680368	51.88	0.771655978	0.110209077	0.749406904	2.487524288	17.5411256	real	rat	bld2_rat	15
67.35195771	9.391120956	0.225901952	0.643816949	2.781741278	0.033298851	0.147539276	25.60746106	51.79	0.774175026	0.102445632	0.757976953	2.51273904	17.59692865	real	rat	bld4_rat	15
67.35195771	9.391120956	0.225901952	0.642506718	3.745790509	0.033230177	0.150266364	25.67545291	52.17	0.157370529	0.011902322	0.750084842	2.506269208	17.5584484	real	rat	bld3_rat	15
64.64246443	9.319010171	0.049506845	0.278518582	2.752247923	0.029840746	0.004147684	27.48165052	58.42	0.425776694	0.328154145	0.08352993	0.170898621	59.84743239	gap	mouse	bld30_mouse	15
13.27575072	23.11370767	0.267176787	0.32193467	2.405934762	0.031291968	0.00909069	21.27593399	47.77	0.284711377	0.249299321	0.089886064	0.171449571	12.04077074	gap	mouse	bld30_mouse	17
83.88341984	8.049485701	0.068145352	0.373152589	2.984474524	0.032168013	0.00572421	26.79366576	59.02	0.396622984	0.409836368	0.079033843	0.18925895	68.67878782	gap	mouse	bld30_mouse	18
83.87255564	10.23887835	0.068123502	0.367134584	2.433262499	0.031962412	0.005010484	26.65961176	57.55	0.425039561	0.411750936	0.07650837	0.183911883	62.14488782	gap	mouse	bld30_mouse	18
37.90770703	18.81518301	0.173100117	0.286589747	2.343342836	0.038223968	0.003526049	26.33967345	53.49	0.477250871	0.432731252	0.061722309	0.144644189	23.03764712	gap	mouse	bld30_mouse	19
13.41746447	16.67430547	0.186223256	0.504648593	5.759462475	0.032509103	0.072220665	27.01232531	46.92	0.772651244	0.126194737	0.497617021	2.302284688	-10.21338157	gap	rat	bld2_rat	16
13.41839888	23.26882273	0.186022843	0.459565057	5.633671168	0.030768178	34.87048969	26.78152865	42.9	0.820107966	0.133609266	0.466275011	2.053176796	-34.62978157	gap	rat	bld2_rat	16
21.49456098	19.07782366	0.205177479	0.303500579	4.064257073	0.031925616	30.71849922	24.52165326	44.67	3.57904824	2.648974623	0.31513209	7.689089641	-18.60361289	gap	rat	bld2_rat	17
9.197654191	21.32016179	0.299017918	0.421791782	3.702598052	0.030821995	0.040198619	24.03031016	45.83	0.523628603	0.077590327	0.416131662	1.543822759	11.2222	gap	rat	bld2_rat	18
7.818619412	38.9779696	0.231909702	0.325548855	2.865246616	0.023948791	0.032129219	24.03225689	35.54	0.408922638	0.058019319	0.325898964	2.320011944	-24.0078	gap	rat	bld2_rat	18
18.19026102	36.76241218	0.162565242	0.40245232	2.430673182	0.030095471	0.025001373	26.05177338	38.79	0.438576639	0.107608901	0.260916053	5.570274806	-8.124048545	gap	rat	bld2_rat	19
17.33815484	43.34130988	0.145652269	0.366814837	2.178099642	0.027012254	0.024385311	26.06114046	34.76	0.383836385	0.10126266	0.234809145	3.944751389	-24.50004855	gap	rat	bld2_rat	19
12.30892349	23.04900709	0.358936141	0.44423193	5.833085578	0.045041102	14.22175879	23.13648836	42.63	0.539638951	0.167544212	0.441014068	2.048654942	-10.49911396	gap	rat	bld2_rat	20
12.32177459	29.67143555	0.358572679	0.430364307	5.220703456	0.043374744	0.066599496	22.92797757	38.37	0.504388051	0.116095076	0.428232593	1.993052726	-35.57091396	gap	rat	bld2_rat	20
21.49401993	21.36311897	0.205103204	0.303498389	3.681906057	0.031245422	0.082498662	24.37086711	43.36	3.487271321	2.460607751	0.310671873	1.508841717	-25.06595576	gap	rat	bld2_rat	17
65.36817441	8.71827968	0.041713199	0.33556913	2.92372922	0.031186873	0.008952695	27.59402257	58.72	0.378614022	0.347647186	0.078907816	0.186637366	61.80663239	gap	mouse	bld30_mouse	16
65.38850971	12.72330959	0.041688706	0.323150002	3.374890407	0.030508837	0.008340868	27.31646367	56.24	0.272372116	0.238625109	0.075115752	0.170263969	49.82163239	gap	mouse	bld30_mouse	16
